# Supplementary material for: Microsomal prostaglandin E synthase-1 gene deletion impairs neuro-immune circuitry of the cholinergic anti-inflammatory pathway in endotoxaemic mouse spleen
Source: PLoS One. 2018 Feb 22;13(2):e0193210. doi: 10.1371/journal.pone.0193210 (PMC5823444; doi:10.1371/journal.pone.0193210)
Supplement: S2 File — (XLS) [file pone.0193210.s002.xls]

## Sheet: Fig 1 Data
Measurement of NE release in Spleen 30 min after VNS or SHAM in mPGES1 ko and WT mice
	NE (pg/ml) per mg of tissue
	VNS WT	Sham WT	VNS KO	Sham KO
	1457	474.39	1696.18	705.55
	916.56	678.8	1541.88	646.91
	1689.42	594.63	1003.82	513.99
	892.92	711.28	1503.35	876.89
	1384.87		898.26

## Sheet: Fig 2 Data
	In vitro measurement of TNFα release in Splenocytes from mPGES1 ko and WT mice treated with LPS for 3h
	Test conditions:
	30 min pre-treatment with NE at 1, 10 or 100 µM concentration followed by 3h LPS treatment (100ng/ml)
	TNFα (pg/ml)
	WT
	No LPS or NE treatment	100ng/ml LPS only	1µM NE only	10µM NE only	100µM NE only	100ng/ml LPS + 1µM NE	100ng/ml LPS + 10µM NE	100ng/ml LPS + 100µM NE
	0	202.571	0	0	0	30.3765	43.569	24.063
	0	202.668	0	0	0	38.13	44.07	41.685
	0	252.218	0	0	0	48.1305	22.02	46.296
	TNFα (pg/ml)
	KO
	No LPS or NE treatment	100ng/ml LPS only	1µM NE only	10µM NE only	100µM NE only	100ng/ml LPS + 1µM NE	100ng/ml LPS + 10µM NE	100ng/ml LPS + 100µM NE
	0	220.923	0	0	0	130.725	85.4565	34.2
	0	279.504	0	3.0795	0	92.694	94.8135	51.204
	0	282.755	0	0	0	71.9955	53.8245	96.144

## Sheet: Fig 3 and S2 Data
In vitro measurement of cytokine release in Splenocytes from mPGES1 ko and WT mice treated with LPS for 3h
Test conditions:
30 min pre-treatment with NE at 1 µM concentration followed by 3h LPS treatment (100ng/ml)
	WT
	IFNg			IL-10			IL-12p70			IL-1beta			IL-2			IL-5			IL-6			KCGRO			TNF alpha			IL-4
No LPS or NE treatment	0.0535	0.113	0	14.8	25.8	12.7	0	0	0	2.84	4.08	5.52	0.314	0.787	0.176	0.238	0.215	0.226	21	37.8	14.6	6.99	11.3	9.03	11.2	17.1	11.8	0	1.04	0.149
100ng/ml LPS only	0.225	0.0467	0	89.1	40.9	81.6	0	0	0	3.52	4.9	7.5	0	0.776	0	0.947	0.541	0.77	348	508	326	153	111	147	471	448	499	0	0	0.246
100ng/ml LPS + 1µM NE	0.135	0.174	0.0652	16.3	19.3	15.6	0	0	0	2.47	2.04	5.37	0.877	0.68	0	0.177	0	0	119	261	142	51.1	59.9	51.9	69.9	113	74.8	0	0.154	0
	KO
	IFNg			IL-10			IL-12p70			IL-1beta			IL-2			IL-5			IL-6			KCGRO			TNF alpha			IL-4
No LPS or NE treatment	0.327	0.124	0.287	13.3	16.5	20	0	0	0	5.37	6.35	6.49	0.709	0.607	0.335	0.205	0.205	0.116	15.8	31.6	27	6.14	19.2	11	11.4	14	19.6	0.125	0.0474	0.427
100ng/ml LPS only	0.247	0.449	0.0967	88.4	83.8	87.7	0	0	0	7.14	10	5.06	0	1.2	0.68	0.474	1.1	0.442	274	784	461	109	234	151	513	746	593	0	0.0702	0
100ng/ml LPS + 1µM NE	0.165	0	0	43.2	34.5	40.2	0	0	0	3.78	4.32	5.53	0	1.15	0	0.108	0.383	0.203	180	398	253	112	138	122	212	244	224	0	0	0
	All values are pg/ml

## Sheet: Fig 4 Data
FCS Files and flow cytometry data are available at figshare.com (10.6084/m9.figshare.5687944)

## Sheet: Fig 5 Data
Immunofluorescent staining of ChAT on cultured splenocytes from mPGES-1 ko or WT mice treated with LPS
	WT									KO
No Treatment	58.4906	48.2143	70.3704	83.3333	61.5385	56.4103	100			14.2857	27.0588	97.0588	80	73.3333	69.4444	41.0256
10ng/ml LPS	62.2222	93.75	84.2105	84.4444	91.3043	79.1667	85.7143	100	78.2609	59.2593	32.1429	63.6364	30.9524	80	86.2069	92	46.6667	30.4348
	Values are % Chat positive cells
Microscopy images are available at figshare.com (10.6084/m9.figshare.5687929)

## Sheet: Fig 6 Data
	In vitro measurement of TNFα release in Splenocytes from mPGES1 ko and WT mice treated with LPS + Nicotine for 3h
		TNFα (pg/ml)
		WT	KO
	LPS 10ng	149.323	83.403
		46.535	78.504
		47.733	38.657
		233.167	286.559
	LPS 10ng + Nicotine 100µM	81.816	81.611
		39.244	73.867
		43.615	34.355
		184.853	284.849
	In vitro measurement of cytokine release in Splenocytes from mPGES1 ko and WT mice treated with LPS + Nicotine for 3h
		WT
		IL-10			IL-1beta			IL-6			KCGRO			TNF alpha
	LPS 10ng	18	51.1	66.1	1.41	1.98	8.68	41.9	160	269	51.5	81.6	155	236	456	670
	LPS 10ng + Nicotine 100µM	18.4	36.8	44.6	1.1	1.77	6.95	35.5	113	207	42	61.6	112	204	349	572
		KO
		IL-10			IL-1beta			IL-6			KCGRO			TNF alpha
	LPS 10ng	18.3	23.2	96.4	1.32	0.987	12.6	45.7	75.7	209	57.3	32.2	193	221	227	849
	LPS 10ng + Nicotine 100µM	16.8	24	71	1.19	1.19	11.4	32.5	63.6	155	38.3	31.3	167	159	241	848
		All values are pg/ml

## Sheet: Fig 7 Data
In vitro measurement of TNFα release in Human PBMCs culture treated with LPS
	TNFα (pg/ml)
	6h			14h			20h
No treatment	0	44.84	679.63	0	83.51	778.77	1.88	89.47	753.88
LPS 100ng/ml only	4087.71	3005.17	3775.49	4264.6	3054.43	5726.38	4855.39	3772.57	4098.3
LPS 100ng/ml + mPGES-1 inhibitor 10µM	4220.33	5872.59	8647.62	4625.22	7513.29	9079.06	5525.18	7581.3	8177.88
In vitro measurement of TNFα release in Human PBMCs treated with nicotine and LPS in presence of absence of mPGES-1 inhibitor (14h)
	TNFα (pg/ml)
No treatment	39.01	0	83.51	778.77
LPS 100ng/ml only	2379.07	4264.6	3054.43	5726.38
Nicotine 100µM only	1698.26	2620.73	1746.34	2180.85
LPS 100ng/ml + Nicotine 100µM + DMSO 0,05%	631.74	2047.27	1758.19	1768.6
LPS 100ng/ml + Nicotine 100µM + mPGES-1 inhibitor 10 µM	3398.62	4470.28	3281.78	6880.62

## Sheet: S3 Fig Data
Measurement of Choline in spleen from mPGES1 ko and WT mice 30 min after undergoing VNS or Sham surgery
	Total Choline (nM/mg spleen tissue)
	WT		KO
	Sham	VNS	Sham	VNS
	0.483816	0.393646	0.420503	0.468726
	0.293593	0.357186	0.320915	0.440891
	0.267917	0.299975	0.343882	0.315364
	0.404852	0.530907	0.494711	0.447761
	0.333543	0.41268	0.344265	0.196639
